# Supplementary material for: Insights on the sex determination, vector capacity and ecological biology from a chromosomal level genome of vector mosquito, Armigeres subulbatus
Source: Infect Dis Poverty. 2025 Aug 8;14:84. doi: 10.1186/s40249-025-01353-1 (PMC12333114; doi:10.1186/s40249-025-01353-1)
Supplement: Supplementary file 2 — Additional file 2. [file 40249_2025_1353_MOESM2_ESM.xlsx]

## Sheet: Table S1
Table S1. Assembly statistics and evaluation of Armigeres subalbatus
Assembly Statistics1
Total assembly size	1,335,741,332 bp
GC (%)	0.4057
N. contigs	4235
N. scaffolds	2078
Scaffold N50	430,149,658 bp
L501	2
Scaffold N75	318,640,189 bp
L751	3
Max scaffold length	465,049,604 bp
Percentage of the genome in scaffold > 50kb	0.8486
Genome alignment Statistics2
Alignment rate	0.9817
Properly paired reads	0.732
Both Reads mapped	0.9713
Singletons	0.0104
Transcriptome Data Statistics3
Alignment rate	91.13% ± 1.92%
Properly paired reads	82.71% ± 4.98%
Both Reads mapped	86.32% ± 3.40%
Singletons	4.81% ± 1.63%
1 L50 and L75 are the smallest number of scaffolds whose length makes up 50% and 75% of the genome size, respectively. 2 Alignment of DNA-seq data (BioProject PRJNA834573) using bwa and counted with bamtools. 3 Alignment of RNA-seq data (BioProject PRJNA834573) using Hisat2 and counted with bamtools.

## Sheet: Table S2
Table S2. Busco evaluation of common vector mosquito by compleasm with diptera_odb10 database.
Assembly	compleasm v0.2.6 diptera_odb10	N50	L50	Total Length
Aedes aegypti	C:99.69% [S:96.62%, D:3.07%], F:0.00%, M:0.30%, N:3285	409777670	2	1278732104
Aedes albopictus	C:98.09% [S:92.12%, D:5.97%], F:0.64%, M:1.28%, N:3285	450188506	2	1344164507
Armigers subalbatus	C:99.42% [S:93.12%, D:6.30%], F:0.09%, M:0.49%, N:3285	430149658	2	1335741332
Culex quinquefasciatus	C:95.89% [S:95.04%, D:0.85%], F:0.46%, M:3.65%, N:3285	201550677	2	573230032
Anopheles gambiae	C:99.94% [S:99.88%, D:0.06%], F:0.03%, M:0.03%, N:3285	99149756	2	264466744

## Sheet: Table S3
Table S3. Transposable elements annotated by EDTA in Armigeres subalbatus genome
Class	Count	bpMasked	%masked
LINE	--	--	--
CR1	33874	11964561	0.009
I	109986	50611318	0.0379
Jockey	24241	9643500	0.0072
L1	8760	2977976	0.0022
L2	8655	6460256	0.0048
R1	89556	33077934	0.0248
RTE	192172	91387550	0.0684
LTR	--	--	--
Bel_Pao	34955	9920582	0.0074
Copia	30297	11125965	0.0083
Gypsy	227257	97884176	0.0733
unknown	641511	203633503	0.1525
SINE	--	--	--
B4	178	40547	0
TIR	--	--	--
CACTA	36023	7585633	0.0057
Mutator	184637	65640498	0.0491
PIF_Harbinger	31172	6157918	0.0046
Tc1_Mariner	2139	378271	0.0003
hAT	533230	149268003	0.1118
nonLTR	--	--	--
Penelope	45338	9985216	0.0075
nonTIR	--	--	--
helitron	186753	65473714	0.049
repeat_region	29478	8108632	0.0061
Total	2450212	841325753	0.6299

## Sheet: Table S4
Table S4. Enrich of Armigeres subalbatus diapause-related genes
Gene sets	Gene	Product
Circadian rythm	LOC134225136	ataxin-2 homolog
Circadian rythm	LOC134206646	uncharacterized protein LOC134206646
Circadian rythm	LOC134213448	protein kinase C and casein kinase substrate in neurons protein 1
Circadian rythm	LOC134207983	casein kinase II subunit alpha
Circadian rythm	LOC134217620	circadian locomoter output cycles protein kaput
Circadian rythm	LOC134202581	cryptochrome-1-like
Circadian rythm	LOC134227212	cryptochrome-1-like
Circadian rythm	LOC134228046	cryptochrome-1
Circadian rythm	LOC134212541	cryptochrome-2
Circadian rythm	LOC134223246	transcription factor cwo
Circadian rythm	LOC134210710	protein cycle
Circadian rythm	LOC134213485	casein kinase I
Circadian rythm	LOC134216677	LSM12 homolog A-like
Circadian rythm	LOC134207528	LSM12 homolog A-like
Circadian rythm	LOC134223825	PDF receptor
Circadian rythm	LOC134208942	uncharacterized protein LOC134208942
Circadian rythm	LOC134227794	period circadian protein
Circadian rythm	LOC134219425	protein kinase shaggy
Circadian rythm	LOC134213370	protein timeless
Circadian rythm	LOC134226616	myb-like protein U
Circadian rythm	LOC134212171	uncharacterized protein LOC134212171
Cold tolerence	LOC134210215	arginine kinase 1
Cold tolerence	LOC134224015	arginine kinase 1-like
Cold tolerence	LOC134213253	argininosuccinate lyase
Cold tolerence	LOC134209196	argininosuccinate synthase
Cold tolerence	LOC134206821	mitochondrial ornithine transporter 1
Cold tolerence	LOC134205572	alanine--glyoxylate aminotransferase 2-like
Cold tolerence	LOC134214961	vesicular glutamate transporter 2-like
Cold tolerence	LOC134214962	sialin
Cold tolerence	LOC134203883	sialin-like
Cold tolerence	LOC134216561	sialin-like
Cold tolerence	LOC134209163	sialin-like
Cold tolerence	LOC134220420	sialin-like
Cold tolerence	LOC134222576	sialin-like
Cold tolerence	LOC134222577	sialin-like
Cold tolerence	LOC134224923	sialin-like
Cold tolerence	LOC134212442	putative inorganic phosphate cotransporter
Cold tolerence	LOC134212650	sialin
Cold tolerence	LOC134205426	dnaJ homolog subfamily A member 1
Cold tolerence	LOC134215348	glutaminase liver isoform, mitochondrial
Cold tolerence	LOC134213171	glutamine synthetase 1, mitochondrial
Cold tolerence	LOC134204252	glutamine synthetase 2 cytoplasmic
Cold tolerence	LOC134226245	heat shock 70 kDa protein cognate 4
Cold tolerence	LOC134226386	heat shock protein 70 A1-like
Cold tolerence	LOC134226393	heat shock protein 70 A1-like
Cold tolerence	LOC134226412	heat shock protein 70 B2-like
Cold tolerence	LOC134226417	heat shock protein 70 A1-like
Cold tolerence	LOC134226428	heat shock protein 70 A1-like
Cold tolerence	LOC134226438	heat shock protein 70 B2-like
Cold tolerence	LOC134226446	heat shock protein 70 B2-like
Cold tolerence	LOC134226452	heat shock protein 70 A1-like
Cold tolerence	LOC134226459	heat shock protein 70 A1-like
Cold tolerence	LOC134227422	heat shock protein 70 B2-like
Cold tolerence	LOC134207150	heat shock 70 kDa protein cognate 2
Cold tolerence	LOC134211038	heat shock 70 kDa protein cognate 4-like
Cold tolerence	LOC134212870	protein-glucosylgalactosylhydroxylysine glucosidase-like
Cold tolerence	LOC134217014	protein-glucosylgalactosylhydroxylysine glucosidase-like
Cold tolerence	LOC134217015	protein-glucosylgalactosylhydroxylysine glucosidase-like
Cold tolerence	LOC134217668	uncharacterized protein LOC134217668
Cold tolerence	LOC134209165	gamma-glutamyl hydrolase-like
Cold tolerence	LOC134203392	sodium-dependent nutrient amino acid transporter 1-like
Cold tolerence	LOC134203393	sodium-dependent nutrient amino acid transporter 1-like
Cold tolerence	LOC134203397	sodium-dependent nutrient amino acid transporter 1-like
Cold tolerence	LOC134203402	sodium-dependent nutrient amino acid transporter 1-like
Cold tolerence	LOC134203403	sodium-dependent nutrient amino acid transporter 1-like
Cold tolerence	LOC134227756	sodium- and chloride-dependent glycine transporter 1-like
Cold tolerence	LOC134207548	sodium-dependent nutrient amino acid transporter 1
Cold tolerence	LOC134220873	sodium-dependent nutrient amino acid transporter 1-like
Cold tolerence	LOC134210328	sodium- and chloride-dependent glycine transporter 1
Cold tolerence	LOC134225339	sodium-dependent nutrient amino acid transporter 1-like
Cold tolerence	LOC134225343	sodium-dependent nutrient amino acid transporter 1-like
Cold tolerence	LOC134225344	sodium-dependent nutrient amino acid transporter 1-like
Cold tolerence	LOC134225345	sodium-dependent nutrient amino acid transporter 1-like
Cold tolerence	LOC134225356	sodium-dependent nutrient amino acid transporter 1-like
Cold tolerence	LOC134212681	GATOR complex protein NPRL2
Cold tolerence	LOC134225495	ornithine aminotransferase, mitochondrial
Cold tolerence	LOC134214505	ornithine decarboxylase 1-like
Cold tolerence	LOC134227110	ornithine decarboxylase-like
Cold tolerence	LOC134227678	ornithine decarboxylase-like
Cold tolerence	LOC134220477	ornithine decarboxylase-like
Cold tolerence	LOC134224166	ornithine decarboxylase 1-like
Cold tolerence	LOC134224169	ornithine decarboxylase-like
Cold tolerence	LOC134215656	pyrroline-5-carboxylate reductase 1, mitochondrial-like
Cold tolerence	LOC134215917	uncharacterized protein LOC134215917
Cold tolerence	LOC134206703	uncharacterized protein LOC134206703
Cold tolerence	LOC134224938	delta-1-pyrroline-5-carboxylate synthase
Cold tolerence	LOC134205547	prolyl 4-hydroxylase subunit alpha-1-like
Cold tolerence	LOC134208691	prolyl 4-hydroxylase subunit alpha-1-like
Cold tolerence	LOC134208764	prolyl 4-hydroxylase subunit alpha-1-like
Cold tolerence	LOC134205749	multifunctional protein r
Cold tolerence	LOC134216899	cytosol aminopeptidase-like
Cold tolerence	LOC134216992	cytosol aminopeptidase-like
Cold tolerence	LOC134217435	cytosol aminopeptidase-like
Cold tolerence	LOC134220288	proline dehydrogenase 1, mitochondrial
Cold tolerence	LOC134220957	selenide, water dikinase 2-like
Cold tolerence	LOC134211944	inactive selenide, water dikinase-like protein
Cold tolerence	LOC134211946	inactive selenide, water dikinase-like protein
Cold tolerence	LOC134213220	annulin-like
Cold tolerence	LOC134217454	annulin-like
Cold tolerence	LOC134223511	trehalase
Cold tolerence	LOC134213276	facilitated trehalose transporter Tret1-2 homolog
Cold tolerence	LOC134213578	facilitated trehalose transporter Tret1-like
Cold tolerence	LOC134215300	facilitated trehalose transporter Tret1-2 homolog
Cold tolerence	LOC134204325	facilitated trehalose transporter Tret1-like
Cold tolerence	LOC134204634	facilitated trehalose transporter Tret1
Cold tolerence	LOC134218026	facilitated trehalose transporter Tret1-like
Cold tolerence	LOC134225283	facilitated trehalose transporter Tret1-like
Cold tolerence	LOC134225754	UTP--glucose-1-phosphate uridylyltransferase-like
Cold tolerence	LOC134203699	UTP--glucose-1-phosphate uridylyltransferase-like
Detoxification	LOC134213247	protein phosphatase 1B
Detoxification	LOC134211075	catalase
Detoxification	LOC134210640	copper chaperone for superoxide dismutase
Detoxification	LOC134213069	uncharacterized protein LOC134213069
Detoxification	LOC134225614	peroxidase
Detoxification	LOC134213165	peroxidase
Detoxification	LOC134227356	chorion peroxidase-like
Detoxification	LOC134227363	chorion peroxidase-like
Detoxification	LOC134206229	chorion peroxidase-like
Detoxification	LOC134207894	peroxidase
Detoxification	LOC134220546	chorion peroxidase-like
Detoxification	LOC134210761	peroxidasin
Detoxification	LOC134222118	peroxidase skpo-1-like
Detoxification	LOC134222242	chorion peroxidase
Detoxification	LOC134223854	uncharacterized protein LOC134223854
Detoxification	LOC134202079	battenin
Detoxification	LOC134222039	segmentation protein cap'n'collar
Detoxification	LOC134207809	NADPH--cytochrome P450 reductase
Detoxification	LOC134213227	ubiquitin carboxyl-terminal hydrolase CYLD
Detoxification	LOC134213054	probable cytochrome P450 6d5
Detoxification	LOC134213121	probable cytochrome P450 6a14
Detoxification	LOC134225806	cytochrome P450 6g1-like
Detoxification	LOC134225818	probable cytochrome P450 6g2
Detoxification	LOC134213306	probable cytochrome P450 6d5
Detoxification	LOC134213314	probable cytochrome P450 6d5
Detoxification	LOC134213382	cytochrome P450 6d3-like
Detoxification	LOC134213386	cytochrome P450 6a8-like
Detoxification	LOC134213387	probable cytochrome P450 6a14
Detoxification	LOC134213388	probable cytochrome P450 6a23
Detoxification	LOC134226037	probable cytochrome P450 6a14
Detoxification	LOC134226046	uncharacterized protein LOC134226046
Detoxification	LOC134226056	cytochrome P450 6a8-like
Detoxification	LOC134226063	probable cytochrome P450 6a14
Detoxification	LOC134226073	probable cytochrome P450 6a14
Detoxification	LOC134226077	probable cytochrome P450 6a14
Detoxification	LOC134201878	probable cytochrome P450 6a13
Detoxification	LOC134226762	probable cytochrome P450 6d5
Detoxification	LOC134226763	probable cytochrome P450 6d5
Detoxification	LOC134215075	probable cytochrome P450 6d5
Detoxification	LOC134226783	probable cytochrome P450 6a14
Detoxification	LOC134203823	probable cytochrome P450 6a14
Detoxification	LOC134215614	uncharacterized protein LOC134215614
Detoxification	LOC134227476	probable cytochrome P450 6a20
Detoxification	LOC134204619	probable cytochrome P450 6a14
Detoxification	LOC134204995	probable cytochrome P450 6a14
Detoxification	LOC134205072	probable cytochrome P450 6a14
Detoxification	LOC134217107	probable cytochrome P450 6a14
Detoxification	LOC134217670	probable cytochrome P450 6d4
Detoxification	LOC134217671	cytochrome P450 6d3-like
Detoxification	LOC134217673	cytochrome P450 6a8-like
Detoxification	LOC134217674	probable cytochrome P450 6a14
Detoxification	LOC134217675	probable cytochrome P450 6a14
Detoxification	LOC134217677	cytochrome P450 6a8-like
Detoxification	LOC134217678	cytochrome P450 6a8-like
Detoxification	LOC134217679	probable cytochrome P450 6a14
Detoxification	LOC134217680	probable cytochrome P450 6a14
Detoxification	LOC134217681	probable cytochrome P450 6a13
Detoxification	LOC134217682	probable cytochrome P450 6a14
Detoxification	LOC134217683	probable cytochrome P450 6a14
Detoxification	LOC134217685	probable cytochrome P450 6a14
Detoxification	LOC134217686	probable cytochrome P450 6a13
Detoxification	LOC134217687	probable cytochrome P450 6a13
Detoxification	LOC134217688	probable cytochrome P450 6a20
Detoxification	LOC134217689	probable cytochrome P450 6a20
Detoxification	LOC134207088	probable cytochrome P450 6d5
Detoxification	LOC134207089	probable cytochrome P450 6d5
Detoxification	LOC134207090	probable cytochrome P450 6d5
Detoxification	LOC134221394	uncharacterized protein LOC134221394
Detoxification	LOC134222988	probable cytochrome P450 6a14
Detoxification	LOC134224331	cytochrome P450 6a2-like
Detoxification	LOC134226709	thioredoxin, mitochondrial
Detoxification	LOC134218507	thioredoxin, mitochondrial
Detoxification	LOC134212507	thioredoxin-2
Detoxification	LOC134202273	protein dj-1beta-like
Detoxification	LOC134208148	protein dj-1beta-like
Detoxification	LOC134212016	dual oxidase
Detoxification	LOC134205847	frataxin homolog, mitochondrial
Detoxification	LOC134213513	apolipoprotein D-like
Detoxification	LOC134213514	apolipoprotein D-like
Detoxification	LOC134226730	apolipoprotein D-like
Detoxification	LOC134221910	lazarillo protein-like
Detoxification	LOC134211442	lopap
Detoxification	LOC134211729	apolipoprotein D
Detoxification	LOC134225232	apolipoprotein D-like
Detoxification	LOC134225381	apolipoprotein D-like
Detoxification	LOC134205629	glutathione synthetase-like
Detoxification	LOC134213093	glutathione S-transferase 1-like
Detoxification	LOC134213094	glutathione S-transferase 1-like
Detoxification	LOC134213095	glutathione S-transferase 1-like
Detoxification	LOC134213096	glutathione S-transferase 1-like
Detoxification	LOC134213098	glutathione S-transferase 1-like
Detoxification	LOC134213099	glutathione S-transferase E14-like
Detoxification	LOC134213516	microsomal glutathione S-transferase 1-like
Detoxification	LOC134213766	glutathione S-transferase D7-like
Detoxification	LOC134227275	glutathione S-transferase D7-like
Detoxification	LOC134227925	glutathione S-transferase D2-like
Detoxification	LOC134227929	glutathione S-transferase 2-like
Detoxification	LOC134203566	glutathione S-transferase 2-like
Detoxification	LOC134203572	glutathione S-transferase D2-like
Detoxification	LOC134203963	microsomal glutathione S-transferase 1-like
Detoxification	LOC134203964	microsomal glutathione S-transferase 1-like
Detoxification	LOC134215679	glutathione S-transferase theta-3-like
Detoxification	LOC134215770	glutathione S-transferase theta-3-like
Detoxification	LOC134205385	glutathione S-transferase 1-1
Detoxification	LOC134217252	glutathione S-transferase 1-like
Detoxification	LOC134205681	glutathione S-transferase theta-1
Detoxification	LOC134205951	glutathione S-transferase 1-like
Detoxification	LOC134207273	prostaglandin E synthase-like
Detoxification	LOC134207274	microsomal glutathione S-transferase 1-like
Detoxification	LOC134207718	glutathione S-transferase theta-2B-like
Detoxification	LOC134207719	glutathione S-transferase theta-1-like
Detoxification	LOC134208076	glutathione S-transferase 1-1-like
Detoxification	LOC134208077	glutathione S-transferase D5-like
Detoxification	LOC134208082	glutathione S-transferase 1-like
Detoxification	LOC134219895	glutathione S-transferase 1-1-like
Detoxification	LOC134221135	glutathione S-transferase 1-1-like
Detoxification	LOC134221674	glutathione S-transferase 1-like
Detoxification	LOC134221691	glutathione S-transferase 1-like
Detoxification	LOC134211589	pyrimidodiazepine synthase-like
Detoxification	LOC134222624	glutathione S-transferase-like
Detoxification	LOC134225052	glutathione S-transferase-like
Detoxification	LOC134225054	glutathione S-transferase-like
Detoxification	LOC134227369	peroxiredoxin 2
Detoxification	LOC134223610	kelch-like ECH-associated protein 1B
Detoxification	LOC134204339	dual oxidase maturation factor 1-like
Detoxification	LOC134212018	dual oxidase maturation factor 1
Detoxification	LOC134224252	peptide methionine sulfoxide reductase-like
Detoxification	LOC134224253	peptide methionine sulfoxide reductase-like
Detoxification	LOC134208712	tRNA (cytosine(38)-C(5))-methyltransferase-like
Detoxification	LOC134208716	tRNA (cytosine(38)-C(5))-methyltransferase-like
Detoxification	LOC134212773	probable G-protein coupled receptor Mth-like 1
Detoxification	LOC134213695	probable G-protein coupled receptor Mth-like 1
Detoxification	LOC134227214	probable G-protein coupled receptor Mth-like 5
Detoxification	LOC134215586	G-protein coupled receptor Mth2-like
Detoxification	LOC134215587	probable G-protein coupled receptor Mth-like 1
Detoxification	LOC134223784	probable G-protein coupled receptor Mth-like 14
Detoxification	LOC134211353	G-protein coupled receptor Mth2-like
Detoxification	LOC134220535	lactoylglutathione lyase
Detoxification	LOC134217544	NADH dehydrogenase [ubiquinone] 1 beta subcomplex subunit 5, mitochondrial
Detoxification	LOC134205268	protein ovarian tumor locus-like
Detoxification	LOC134214968	E3 ubiquitin-protein ligase parkin-like
Detoxification	LOC134214975	E3 ubiquitin-protein ligase parkin-like
Detoxification	LOC134227300	uncharacterized protein LOC134227300
Detoxification	LOC134226422	peroxiredoxin-6-like
Detoxification	LOC134226777	peroxiredoxin-6-like
Detoxification	LOC134228058	peroxiredoxin-6-like
Detoxification	LOC134207818	peroxiredoxin-2
Detoxification	LOC134228168	peroxiredoxin-5, mitochondrial
Detoxification	LOC134215374	peroxiredoxin-6
Detoxification	LOC134226200	tyrosine-protein phosphatase vhp-1
Detoxification	LOC134204075	ADP,ATP carrier protein 2
Detoxification	LOC134227778	ADP,ATP carrier protein 2
Detoxification	LOC134204862	ADP,ATP carrier protein 2
Detoxification	LOC134210663	ADP,ATP carrier protein 1
Detoxification	LOC134214072	superoxide dismutase [Cu-Zn]
Detoxification	LOC134211672	uncharacterized protein LOC134211672
Detoxification	LOC134219907	superoxide dismutase [Mn], mitochondrial-like
Detoxification	LOC134224537	superoxide dismutase [Mn], mitochondrial-like
Detoxification	LOC134205488	protein stunted
Detoxification	LOC134212249	eukaryotic translation initiation factor 4E-binding protein
Detoxification	LOC134202902	cytochrome b-c1 complex subunit 7-like
Detoxification	LOC134204750	cytochrome b-c1 complex subunit 7-like
Detoxification	LOC134224157	cytochrome b-c1 complex subunit 7-like
Detoxification	LOC134212422	carnitine O-palmitoyltransferase 1, liver
Drought-resistant	LOC134226149	acetyl-CoA acetyltransferase, cytosolic-like
Drought-resistant	LOC134202644	acetyl-CoA acetyltransferase, cytosolic-like
Drought-resistant	LOC134224004	acetyl-CoA acetyltransferase, mitochondrial
Drought-resistant	LOC134212966	peroxisomal acyl-coenzyme A oxidase 3
Drought-resistant	LOC134220309	probable peroxisomal acyl-coenzyme A oxidase 1
Drought-resistant	LOC134208675	probable peroxisomal acyl-coenzyme A oxidase 1
Drought-resistant	LOC134211925	peroxisomal acyl-coenzyme A oxidase 3
Drought-resistant	LOC134226728	long-chain-fatty-acid--CoA ligase 5
Drought-resistant	LOC134203564	long-chain-fatty-acid--CoA ligase 4-like
Drought-resistant	LOC134224919	long-chain-fatty-acid--CoA ligase 4-like
Drought-resistant	LOC134211303	elongation of very long chain fatty acids protein 6
Drought-resistant	LOC134210704	probable malonyl-CoA-acyl carrier protein transacylase, mitochondrial
Drought-resistant	LOC134213563	very long-chain-fatty-acid--CoA ligase bubblegum
Drought-resistant	LOC134204908	phosphatidate cytidylyltransferase, photoreceptor-specific-like
Drought-resistant	LOC134211437	phosphatidate cytidylyltransferase, photoreceptor-specific-like
Drought-resistant	LOC134216846	carnitine O-palmitoyltransferase 2, mitochondrial
Drought-resistant	LOC134227582	probable enoyl-CoA hydratase, mitochondrial
Drought-resistant	LOC134226229	uncharacterized protein LOC134226229
Drought-resistant	LOC134213474	fatty acid synthase-like
Drought-resistant	LOC134213475	fatty acid synthase-like
Drought-resistant	LOC134213476	fatty acid synthase-like
Drought-resistant	LOC134213477	fatty acid synthase-like
Drought-resistant	LOC134213478	fatty acid synthase-like
Drought-resistant	LOC134210330	fatty acid synthase-like
Drought-resistant	LOC134224198	fatty acid synthase
Drought-resistant	LOC134212534	fatty acid synthase
Drought-resistant	LOC134218463	lambda-crystallin homolog
Drought-resistant	LOC134203812	sphingolipid delta(4)-desaturase DES1-like
Drought-resistant	LOC134203813	sphingolipid delta(4)-desaturase DES1-like
Drought-resistant	LOC134203815	sphingolipid delta(4)-desaturase DES1-like
Drought-resistant	LOC134203816	sphingolipid delta(4)-desaturase DES1-like
Drought-resistant	LOC134225507	sphingolipid delta(4)-desaturase DES1-like
Drought-resistant	LOC134225510	sphingolipid delta(4)-desaturase DES1-like
Drought-resistant	LOC134220749	lipoyl synthase, mitochondrial
Drought-resistant	LOC134216796	lipase 1-like
Drought-resistant	LOC134216798	lipase 3-like
Drought-resistant	LOC134205929	lipase 1-like
Drought-resistant	LOC134208023	lipase 3-like
Drought-resistant	LOC134208024	lipase 3-like
Drought-resistant	LOC134208025	lipase 3-like
Drought-resistant	LOC134208026	lipase 1-like
Drought-resistant	LOC134208028	lipase 1-like
Drought-resistant	LOC134220046	lipase 3-like
Drought-resistant	LOC134209895	uncharacterized protein LOC134209895
Drought-resistant	LOC134222613	lipase 3-like
Drought-resistant	LOC134211963	lipase 3-like
Drought-resistant	LOC134211980	lipase 3-like
Drought-resistant	LOC134210695	medium-chain specific acyl-CoA dehydrogenase, mitochondrial
Drought-resistant	LOC134213336	diacylglycerol O-acyltransferase 1
Drought-resistant	LOC134216065	peroxisomal multifunctional enzyme type 2
Drought-resistant	LOC134211961	peroxisomal multifunctional enzyme type 2-like
Drought-resistant	LOC134212155	trifunctional enzyme subunit alpha, mitochondrial
Drought-resistant	LOC134226429	trifunctional enzyme subunit beta, mitochondrial
Drought-resistant	LOC134212696	short/branched chain specific acyl-CoA dehydrogenase, mitochondrial-like
Drought-resistant	LOC134212704	short/branched chain specific acyl-CoA dehydrogenase, mitochondrial-like
Drought-resistant	LOC134213011	putative fatty acyl-CoA reductase CG5065
Drought-resistant	LOC134213101	fatty acid hydroxylase domain-containing protein 2-like
Drought-resistant	LOC134213116	fatty acid hydroxylase domain-containing protein 2-like
Drought-resistant	LOC134226064	fatty acyl-CoA reductase wat-like
Drought-resistant	LOC134226235	putative fatty acyl-CoA reductase CG5065
Drought-resistant	LOC134213972	elongation of very long chain fatty acids protein 4-like
Drought-resistant	LOC134214302	fatty acyl-CoA reductase wat-like
Drought-resistant	LOC134226490	acyl-CoA Delta-9 desaturase
Drought-resistant	LOC134202592	carnitine O-acetyltransferase-like
Drought-resistant	LOC134214576	fatty acyl-CoA reductase wat-like
Drought-resistant	LOC134215879	elongation of very long chain fatty acids protein 4-like
Drought-resistant	LOC134216486	enoyl-CoA delta isomerase 1, mitochondrial-like
Drought-resistant	LOC134216488	enoyl-CoA delta isomerase 1, mitochondrial-like
Drought-resistant	LOC134216497	very long-chain specific acyl-CoA dehydrogenase, mitochondrial-like
Drought-resistant	LOC134216499	very long-chain specific acyl-CoA dehydrogenase, mitochondrial-like
Drought-resistant	LOC134204481	enoyl-CoA delta isomerase 1, mitochondrial-like
Drought-resistant	LOC134204974	delta(9)-fatty-acid desaturase fat-7-like
Drought-resistant	LOC134205079	acyl-CoA Delta-9 desaturase-like
Drought-resistant	LOC134205081	acyl-CoA Delta-9 desaturase
Drought-resistant	LOC134205082	acyl-CoA Delta-9 desaturase
Drought-resistant	LOC134205083	acyl-CoA Delta-9 desaturase
Drought-resistant	LOC134205812	putative fatty acyl-CoA reductase CG5065
Drought-resistant	LOC134205985	acyl-CoA Delta-9 desaturase-like
Drought-resistant	LOC134218486	fatty acyl-CoA reductase wat-like
Drought-resistant	LOC134219347	elongation of very long chain fatty acids protein AAEL008004-like
Drought-resistant	LOC134207751	carnitine O-acetyltransferase-like
Drought-resistant	LOC134220061	fatty acyl-CoA reductase wat-like
Drought-resistant	LOC134220212	fatty acyl-CoA reductase wat-like
Drought-resistant	LOC134209298	fatty acyl-CoA reductase wat-like
Drought-resistant	LOC134220433	fatty acid hydroxylase domain-containing protein 2-like
Drought-resistant	LOC134220834	fatty acyl-CoA reductase wat-like
Drought-resistant	LOC134220864	fatty acid hydroxylase domain-containing protein 2-like
Drought-resistant	LOC134221050	putative fatty acyl-CoA reductase CG5065
Drought-resistant	LOC134221053	putative fatty acyl-CoA reductase CG5065
Drought-resistant	LOC134221411	elongation of very long chain fatty acids protein 4-like
Drought-resistant	LOC134221442	elongation of very long chain fatty acids protein 4-like
Drought-resistant	LOC134222694	3-oxoacyl-[acyl-carrier-protein] synthase, mitochondrial
Drought-resistant	LOC134222810	fatty acyl-CoA reductase wat-like
Drought-resistant	LOC134223206	fatty acyl-CoA reductase wat-like
Drought-resistant	LOC134223207	fatty acyl-CoA reductase 1-like
Drought-resistant	LOC134223211	fatty acyl-CoA reductase wat-like
Drought-resistant	LOC134223331	elongation of very long chain fatty acids protein 4-like
Drought-resistant	LOC134211629	fatty acyl-CoA reductase wat
Drought-resistant	LOC134211805	putative fatty acyl-CoA reductase CG5065
Drought-resistant	LOC134224755	fatty acyl-CoA reductase wat-like
Drought-resistant	LOC134225059	putative fatty acyl-CoA reductase CG8306
Drought-resistant	LOC134212367	very long-chain specific acyl-CoA dehydrogenase, mitochondrial
Drought-resistant	LOC134212409	fatty acid hydroxylase domain-containing protein 2-like
Drought-resistant	LOC134212667	glutaryl-CoA dehydrogenase, mitochondrial
Drought-resistant	LOC134225177	putative fatty acyl-CoA reductase CG5065
Drought-resistant	LOC134225487	fatty acyl-CoA reductase wat-like
Drought-resistant	LOC134225489	fatty acyl-CoA reductase wat-like
Drought-resistant	LOC134220599	acyl carrier protein, mitochondrial
Drought-resistant	LOC134227078	phosphatidylinositol N-acetylglucosaminyltransferase subunit A-like
Drought-resistant	LOC134204695	phosphatidylinositol N-acetylglucosaminyltransferase subunit A-like
Drought-resistant	LOC134204732	phosphatidylinositol N-acetylglucosaminyltransferase subunit A-like
Drought-resistant	LOC134213392	3-hydroxyacyl-CoA dehydrogenase type-2-like
Drought-resistant	LOC134207157	3-hydroxyacyl-CoA dehydrogenase type-2
Drought-resistant	LOC134220201	seipin
Drought-resistant	LOC134211253	3-ketoacyl-CoA thiolase, mitochondrial
Energy metabolism	LOC134210911	acetyl-CoA carboxylase
Energy metabolism	LOC134210779	acetyl-coenzyme A synthetase
Energy metabolism	LOC134220953	fructose-bisphosphate aldolase-like
Energy metabolism	LOC134205351	putative aldehyde dehydrogenase family 7 member A1 homolog
Energy metabolism	LOC134227482	alpha-amylase A-like
Energy metabolism	LOC134205180	alpha-amylase 2-like
Energy metabolism	LOC134206793	alpha-amylase A-like
Energy metabolism	LOC134219889	alpha-amylase A-like
Energy metabolism	LOC134219973	alpha-amylase A-like
Energy metabolism	LOC134209657	alpha-amylase I-like
Energy metabolism	LOC134223142	alpha-amylase 4N-like
Energy metabolism	LOC134224464	alpha-amylase A-like
Energy metabolism	LOC134221041	galactose mutarotase
Energy metabolism	LOC134226904	pyruvate kinase-like
Energy metabolism	LOC134219596	uncharacterized protein LOC134219596
Energy metabolism	LOC134224994	probable citrate synthase 2, mitochondrial
Energy metabolism	LOC134221935	enoyl-[acyl-carrier-protein] reductase, mitochondrial
Energy metabolism	LOC134211329	ADP-dependent glucokinase
Energy metabolism	LOC134223573	delta-1-pyrroline-5-carboxylate dehydrogenase, mitochondrial
Energy metabolism	LOC134228008	2,3-bisphosphoglycerate-dependent phosphoglycerate mutase-like
Energy metabolism	LOC134205119	phosphoglycerate mutase 2-like
Energy metabolism	LOC134226678	dihydrolipoyl dehydrogenase, mitochondrial
Energy metabolism	LOC134212830	uncharacterized protein LOC134212830
Energy metabolism	LOC134220216	cytochrome c-2
Energy metabolism	LOC134212451	enolase
Energy metabolism	LOC134216518	glucose-6-phosphatase 2
Energy metabolism	LOC134213817	glycogen phosphorylase
Energy metabolism	LOC134224442	hexokinase type 2
Energy metabolism	LOC134226353	maltase A3-like
Energy metabolism	LOC134227246	maltase A3-like
Energy metabolism	LOC134227250	probable maltase
Energy metabolism	LOC134216731	maltase 2-like
Energy metabolism	LOC134216732	maltase 2-like
Energy metabolism	LOC134208982	uncharacterized protein LOC134208982
Energy metabolism	LOC134212581	maltase 2-like
Energy metabolism	LOC134212383	dihydrolipoyllysine-residue acetyltransferase component of pyruvate dehydrogenase complex, mitochondrial
Energy metabolism	LOC134207440	NADH-quinone oxidoreductase subunit B 2-like
Energy metabolism	LOC134209650	2-oxoglutarate dehydrogenase complex component E1-like
Energy metabolism	LOC134228009	pyruvate carboxylase, mitochondrial
Energy metabolism	LOC134226604	pyruvate dehydrogenase E1 component subunit beta, mitochondrial
Energy metabolism	LOC134226344	phosphoenolpyruvate carboxykinase [GTP]-like
Energy metabolism	LOC134223759	phosphoenolpyruvate carboxykinase [GTP]-like
Energy metabolism	LOC134224072	phosphoenolpyruvate carboxykinase [GTP]-like
Energy metabolism	LOC134218307	ATP-dependent 6-phosphofructokinase
Energy metabolism	LOC134202649	serine/threonine-protein phosphatase Pgam5, mitochondrial-like
Energy metabolism	LOC134227801	serine/threonine-protein phosphatase Pgam5, mitochondrial-like
Energy metabolism	LOC134225242	glucose-6-phosphate isomerase
Energy metabolism	LOC134212305	phosphoglycerate kinase
Energy metabolism	LOC134210614	phosphoglucomutase
Energy metabolism	LOC134220508	succinate--CoA ligase [ADP/GDP-forming] subunit alpha, mitochondrial
Energy metabolism	LOC134226331	succinate--CoA ligase [GDP-forming] subunit beta, mitochondrial
Energy metabolism	LOC134222620	succinate--CoA ligase [ADP-forming] subunit beta, mitochondrial-like
Energy metabolism	LOC134225051	succinate--CoA ligase [ADP-forming] subunit beta, mitochondrial-like
Energy metabolism	LOC134225068	succinate dehydrogenase [ubiquinone] flavoprotein subunit, mitochondrial-like
Energy metabolism	LOC134224673	succinate dehydrogenase cytochrome b560 subunit, mitochondrial-like
Energy metabolism	LOC134206877	succinate dehydrogenase [ubiquinone] cytochrome b small subunit, mitochondrial
Energy metabolism	LOC134202772	triosephosphate isomerase-like
Energy metabolism	LOC134227641	triosephosphate isomerase
hormone	LOC134205308	broad-complex core protein
hormone	LOC134214274	cytochrome P450 302a1, mitochondrial
hormone	LOC134225898	ecdysone receptor
hormone	LOC134227501	ecdysone-inducible protein E75-like
hormone	LOC134213728	nuclear hormone receptor FTZ-F1 beta
hormone	LOC134210697	nuclear hormone receptor FTZ-F1
hormone	LOC134225846	protein groucho-like
hormone	LOC134224962	protein groucho
hormone	LOC134211405	protein hairy
hormone	LOC134224362	enhancer of split mbeta protein-like
hormone	LOC134224377	protein deadpan-like
hormone	LOC134224378	protein deadpan-like
hormone	LOC134210568	heat shock protein 83-like
hormone	LOC134210569	heat shock protein 83
hormone	LOC134212726	juvenile hormone epoxide hydrolase 2-like
hormone	LOC134212729	juvenile hormone epoxide hydrolase-like
hormone	LOC134213118	aldehyde dehydrogenase 1A1-like
hormone	LOC134213123	uncharacterized protein LOC134213123
hormone	LOC134214239	uncharacterized protein LOC134214239
hormone	LOC134214994	methyl farnesoate epoxidase-like
hormone	LOC134215095	uncharacterized protein LOC134215095
hormone	LOC134215096	chronophin-like
hormone	LOC134215153	farnesol dehydrogenase-like
hormone	LOC134215302	farnesol dehydrogenase-like
hormone	LOC134227156	retinal dehydrogenase 2
hormone	LOC134227953	farnesol dehydrogenase-like
hormone	LOC134227954	farnesol dehydrogenase-like
hormone	LOC134216897	juvenile hormone epoxide hydrolase 1-like
hormone	LOC134217272	aldehyde dehydrogenase 1A1-like
hormone	LOC134217273	aldehyde dehydrogenase 1A1-like
hormone	LOC134217467	juvenile hormone esterase-like
hormone	LOC134217469	juvenile hormone esterase-like
hormone	LOC134217994	cholesterol 7-desaturase nvd
hormone	LOC134207388	cytochrome P450 315a1, mitochondrial
hormone	LOC134209549	juvenile hormone acid O-methyltransferase
hormone	LOC134221109	transcription factor HNF-4 homolog
hormone	LOC134222512	cytochrome P450 18a1
hormone	LOC134210835	glycerol-3-phosphate phosphatase-like
hormone	LOC134210836	uncharacterized protein LOC134210836
hormone	LOC134210890	farnesol dehydrogenase-like
hormone	LOC134223471	farnesol dehydrogenase-like
hormone	LOC134223472	farnesol dehydrogenase-like
hormone	LOC134223473	farnesol dehydrogenase
hormone	LOC134223474	farnesol dehydrogenase-like
hormone	LOC134223475	farnesol dehydrogenase-like
hormone	LOC134223476	farnesol dehydrogenase-like
hormone	LOC134223477	farnesol dehydrogenase-like
hormone	LOC134223478	farnesol dehydrogenase-like
hormone	LOC134211511	aldehyde dehydrogenase, dimeric NADP-preferring-like
hormone	LOC134223851	aldehyde dehydrogenase, mitochondrial
hormone	LOC134223953	farnesol dehydrogenase-like
hormone	LOC134224780	farnesol dehydrogenase-like
hormone	LOC134222520	cytochrome P450 306a1
hormone	LOC134219073	ecdysone 20-monooxygenase
hormone	LOC134216900	cytochrome P450 307a1-like
hormone	LOC134207955	cytochrome P450 307a1-like
neuropeptide	LOC134219740	adiponectin receptor protein
neuropeptide	LOC134227564	adipokinetic hormone/corazonin-related peptide receptor variant I-like
neuropeptide	LOC134219374	adipokinetic hormone/corazonin-related peptide receptor variant I
neuropeptide	LOC134221217	gonadotropin-releasing hormone receptor
neuropeptide	LOC134211800	adipokinetic hormone/corazonin-related peptide receptor variant I-like
neuropeptide	LOC134220218	cardioacceleratory peptide receptor-like
neuropeptide	LOC134220474	cardioacceleratory peptide receptor-like
neuropeptide	LOC134213879	D(2) dopamine receptor-like
neuropeptide	LOC134202532	cholecystokinin receptor-like
neuropeptide	LOC134214530	cholecystokinin receptor type A-like
neuropeptide	LOC134207625	uncharacterized protein LOC134207625
neuropeptide	LOC134213372	calcitonin gene-related peptide type 1 receptor
neuropeptide	LOC134208787	diuretic hormone receptor-like
neuropeptide	LOC134208790	diuretic hormone receptor
neuropeptide	LOC134226883	LIRP-like
neuropeptide	LOC134223996	uncharacterized protein LOC134223996
neuropeptide	LOC134223997	uncharacterized protein LOC134223997
neuropeptide	LOC134223998	LIRP-like
neuropeptide	LOC134202175	probable insulin-like peptide 7
neuropeptide	LOC134221106	prolactin-releasing peptide receptor
neuropeptide	LOC134225360	neuropeptide F receptor
neuropeptide	LOC134227912	tachykinin-like peptides receptor 86C
neuropeptide	LOC134205256	tachykinin-like peptides receptor 99D
Sensation-Phototransduction	LOC134211419	arrestin homolog
Sensation-Phototransduction	LOC134225642	calmodulin
Sensation-Phototransduction	LOC134225712	calmodulin
Sensation-Phototransduction	LOC134202628	calmodulin-like
Sensation-Phototransduction	LOC134219691	calmodulin-beta-like
Sensation-Phototransduction	LOC134220055	calmodulin-like
Sensation-Phototransduction	LOC134209273	calcium-binding protein E63-1
Sensation-Phototransduction	LOC134221902	calmodulin-A-like
Sensation-Phototransduction	LOC134207863	calcium/calmodulin-dependent protein kinase type II alpha chain
Sensation-Phototransduction	LOC134209758	guanine nucleotide-binding protein G(q) subunit alpha
Sensation-Phototransduction	LOC134226903	guanine nucleotide-binding protein subunit beta-2
Sensation-Phototransduction	LOC134212679	guanine nucleotide-binding protein subunit gamma-e
Sensation-Phototransduction	LOC134226492	G protein-coupled receptor kinase 1
Sensation-Phototransduction	LOC134227452	protein kinase C, brain isozyme-like
Sensation-Phototransduction	LOC134211769	inactivation-no-after-potential D protein
Sensation-Phototransduction	LOC134226956	diacylglycerol lipase-beta-like
Sensation-Phototransduction	LOC134206338	diacylglycerol lipase-alpha
Sensation-Phototransduction	LOC134210786	inositol 1,4,5-trisphosphate receptor
Sensation-Phototransduction	LOC134213329	neither inactivation nor afterpotential protein C
Sensation-Phototransduction	LOC134224959	myosin-IIIb-like
Sensation-Phototransduction	LOC134213208	1-phosphatidylinositol 4,5-bisphosphate phosphodiesterase classes I and II
Sensation-Phototransduction	LOC134222321	1-phosphatidylinositol 4,5-bisphosphate phosphodiesterase
Sensation-Phototransduction	LOC134225970	serine/threonine-protein phosphatase rdgC
Sensation-Phototransduction	LOC134214466	opsin Rh4
Sensation-Phototransduction	LOC134205536	opsin-3-like
Sensation-Phototransduction	LOC134211156	opsin, ultraviolet-sensitive-like
Sensation-Phototransduction	LOC134223210	opsin-1-like
Sensation-Phototransduction	LOC134223373	opsin-1-like
Sensation-Phototransduction	LOC134223451	opsin-1-like
Sensation-Phototransduction	LOC134223669	opsin-1-like
Sensation-Phototransduction	LOC134223704	opsin-1-like
Sensation-Phototransduction	LOC134212334	opsin-3-like
Sensation-Phototransduction	LOC134212336	opsin-3-like
Sensation-Phototransduction	LOC134227417	transient-receptor-potential-like protein
Sensation-Trp family	LOC134216606	DNA-binding protein RFXANK
Sensation-Trp family	LOC134211007	transient receptor potential cation channel subfamily A member 1
Sensation-Trp family	LOC134213770	transient receptor potential-gamma protein
Sensation-Trp family	LOC134205900	transient receptor potential protein
Sensation-Trp family	LOC134211256	transient receptor potential cation channel trpm
Sensation-Trp family	LOC134224449	transient receptor potential cation channel subfamily V member 5
Sensation-Trp family	LOC134215548	uncharacterized protein LOC134215548

## Sheet: Table S5
Table S5. Circadian clock genes identified from Ar. subalbatus genome
Gene	Locus	Transcript	Protein	Quary length	Closest relative	identity%	Accession
Clk	LOC134217620	XM_062696421.1	XP_062552405.1	894	Ae. aegypti	91.39	XP_021695531.1
per	LOC134227794	XM_062709471.1	XP_062565455.1	1287	Ae. aegypti	79.42	XP_021710526.1
per	LOC134227794	XM_062709470.1	XP_062565454.1	1288	Ae. aegypti	79.51	XP_021710527.1
tim	LOC134213370	XM_062692379.1	XP_062548363.1	1246	Ae. albopictus	81.59	XP_062705697.1
tim	LOC134213370	XM_062692380.1	XP_062548364.1	1244	Ae. albopictus	81.75	XP_062705698.1
tim	LOC134213370	XM_062692377.1	XP_062548361.1	1263	Ae. albopictus	81.76	XP_062705695.1
tim	LOC134213370	XM_062692381.1	XP_062548365.1	1177	Ae. albopictus	85.64	XP_062705695.1
vri	LOC134212171	XM_062689791.1	XP_062545775.1	583	Ae. aegypti	95.56	XP_001661622.1
cyc	LOC134210710	XM_062686942.1	XP_062542926.1	759	Ae. albopictus	86.23	XP_062709186.1
cyc	LOC134210710	XM_062686940.1	XP_062542924.1	846	Ae. albopictus	86.93	XP_062709182.1
cyc	LOC134210710	XM_062686938.1	XP_062542922.1	846	Ae. albopictus	86.93	XP_062709182.1
cyc	LOC134210710	XM_062686941.1	XP_062542925.1	836	Ae. albopictus	86.78	XP_062709185.1
cyc	LOC134210710	XM_062686943.1	XP_062542927.1	726	Ae. albopictus	86.16	XP_062709186.1
Pdp1ε	LOC134208942	XM_062684904.1	XP_062540888.1	483	Ae. aegypti	97.52	XP_021696868.1
sgg	LOC134219425	XM_062698153.1	XP_062554137.1	782	Ae. aegypti	93	XP_021710754.1
sgg	LOC134219425	XM_062698154.1	XP_062554138.1	764	Ae. aegypti	92.97	XP_001650547.1
dbt	LOC134207889	XM_062683904.1	XP_062539888.1	331	Ae. albopictus	99.4	XP_019544994.1
dbt	LOC134207889	XM_062683907.1	XP_062539891.1	331	Ae. albopictus	99.4	XP_019544994.1
dbt	LOC134207889	XM_062683905.1	XP_062539889.1	331	Ae. albopictus	99.4	XP_019544994.1
dbt	LOC134207889	XM_062683908.1	XP_062539892.1	331	Ae. albopictus	99.4	XP_019544994.1

## Sheet: Table S6
Table. S6. Domains of innate immune genes in Ar. subalbatus
Gene	Protein	Gene name	Domaina	SignalPb
LOC134222840	XP_062557973.1	AsuAgo1	ArgoL1/PAZ/ArgoL2/Piwi	N
LOC134225031	XP_062560759.1	AsuAgo2	ArgoL1/PAZ/ArgoL2/Piwi	N
LOC134222841	XP_062557976.1	AsuAgo3	ArgoL1/ArgoL2/Piwi	N
LOC134212213	XP_062545851.1	AsuAgo4	ArgoL1/PAZ/Piwi	N
LOC134210679	XP_062542857.1	AsuAttacin	Attacin_C	1-22
LOC134211313	XP_062544045.1	AsuCactin	Cactin_mid/CactinC_cactus	N
LOC134213818	XP_062549165.1	AsuCactus1	Ank_2	N
LOC134224181	XP_062559450.1	AsuCactus2	Ank_2	N
LOC134210789	XP_062543049.1	AsuCaspar	FAF1	N
LOC134205414	XP_062536627.1	AsuCaspase1	Peptidase_C14	N
LOC134217083	XP_062551834.1	AsuCaspase2	Peptidase_C14	N
LOC134217092	XP_062551844.1	AsuCaspase3	Peptidase_C14	N
LOC134223973	XP_062559174.1	AsuCaspase4	Peptidase_C14	N
LOC134225548	XP_062561712.1	AsuCaspase5	Peptidase_C14	N
LOC134227342	XP_062564729.1	AsuCaspase6	Peptidase_C14	N
LOC134227601	XP_062565177.1	AsuCLIPB35	CLIP/Trypsin	N
LOC134220522	XP_062555584.1	AsuCLIPA1	CLIP/Trypsin	1-26
LOC134224768	XP_062560318.1	AsuCLIPA14	CLIP/Trypsin	1-18
LOC134221160	XP_062556334.1	AsuCLIPA15	CLIP/Trypsin	1-17
LOC134220533	XP_062555597.1	AsuCLIPA2	CLIP/Trypsin	N
LOC134216437	XP_062551310.1	AsuCLIPA25	CLIP/Trypsin	1-20
LOC134222163	XP_062557292.1	AsuCLIPA3	CLIP/Trypsin	1-19
LOC134222397	XP_062557536.1	AsuCLIPA4	CLIP/Trypsin	1-22
LOC134221848	XP_062557007.1	AsuCLIPA5	CLIP/Trypsin	1-24
LOC134221887	XP_062557041.1	AsuCLIPA6	CLIP/Trypsin	1-19
LOC134226308	XP_062562989.1	AsuCLIPA7	CLIP/Trypsin	1-23
LOC134226370	XP_062563096.1	AsuCLIPA8	CLIP/Trypsin	1-20
LOC134210376	XP_062542437.1	AsuCLIPB1	CLIP/Trypsin	1-17
LOC134211914	XP_062545287.1	AsuCLIPB10	CLIP/Trypsin	1-22
LOC134216824	XP_062551602.1	AsuCLIPB13A	CLIP/Trypsin	1-36
LOC134219620	XP_062554389.1	AsuCLIPB13B	CLIP/Trypsin	1-21
LOC134208704	XP_062540509.1	AsuCLIPB15	CLIP_2/Trypsin	1-21
LOC134205339	XP_062536497.1	AsuCLIPB26	CLIP_9/Trypsin	1-22
LOC134226583	XP_062563418.1	AsuCLIPB27	CLIP/Trypsin	1-20
LOC134220529	XP_062555593.1	AsuCLIPB28	CLIP/Trypsin	1-23
LOC134211898	XP_062545259.1	AsuCLIPB29	CLIP/Trypsin	1-20
LOC134205088	XP_062535982.1	AsuCLIPB30	CLIP_SPH_Scar/Trypsin	N
LOC134211900	XP_062545261.1	AsuCLIPB31	CLIP/Trypsin	1-22
LOC134224769	XP_062560320.1	AsuCLIPB32	CLIP/Trypsin	1-22
LOC134206505	XP_062538218.1	AsuCLIPB33	CLIP_7/Trypsin	1-29
LOC134208083	XP_062540156.1	AsuCLIPB34	CLIP_6/Trypsin	1-23
LOC134221946	XP_062557098.1	AsuCLIPB36	CLIP/Trypsin	1-18
LOC134208147	XP_062540200.1	AsuCLIPB37	CLIP_5/Trypsin	1-17
LOC134208149	XP_062540201.1	AsuCLIPB39	CLIP_4/Trypsin	1-32
LOC134205086	XP_062535980.1	AsuCLIPB42	CLIP	1-26
LOC134205272	XP_062536362.1	AsuCLIPB43	CLIP_SPH_mas/Trypsin	1-19
LOC134206041	XP_062537708.1	AsuCLIPB46	CLIP_8/Trypsin	1-27
LOC134210296	XP_062542353.1	AsuCLIPB5	CLIP_1/Trypsin	1-23
LOC134213811	XP_062549192.1	AsuCLIPB6	CLIP/Trypsin	1-24
LOC134221702	XP_062556873.1	AsuCLIPB7	CLIP/Trypsin	1-20
LOC134224771	XP_062560322.1	AsuCLIPB78	CLIP/Trypsin	1-19
LOC134222391	XP_062557529.1	AsuCLIPB8	CLIP/Trypsin	1-17
LOC134208697	XP_062540497.1	AsuCLIPB80	CLIP_3/Trypsin	1-21
LOC134224770	XP_062560321.1	AsuCLIPB9	CLIP/Trypsin	1-16
LOC134227593	XP_062565170.1	AsuCLIPC1	CLIP/Trypsin	1-19
LOC134226325	XP_062563026.1	AsuCLIPD6	CLIP/Trypsin	1-52
LOC134202527	XP_062533518.1	AsuCTL1	Lectin_C	1-26
LOC134202529	XP_062533519.1	AsuCTL2	Lectin_C	1-26
LOC134202543	XP_062533533.1	AsuCTL3	Lectin_C	1-18
LOC134202616	XP_062533651.1	AsuCTL4	Lectin_C	1-21
LOC134205255	XP_062536328.1	AsuCTL5	Lectin_C	1-26
LOC134206060	XP_062537722.1	AsuCTL6	Lectin_C	1-21
LOC134206597	XP_062538306.1	AsuCTL7	Lectin_C	1-21
LOC134206625	XP_062538338.1	AsuCTL8	Lectin_C	N
LOC134207309	XP_062539015.1	AsuCTL9	Lectin_C	1-28
LOC134211202	XP_062543866.1	AsuCTL10	Lectin_C	1-16
LOC134211203	XP_062543868.1	AsuCTL11	Lectin_C	1-33
LOC134211204	XP_062543869.1	AsuCTL12	Lectin_C	1-24
LOC134211208	XP_062543877.1	AsuCTL13	Lectin_C	1-21
LOC134211417	XP_062544224.1	AsuCTL14	Lectin_C	1-25
LOC134211457	XP_062544313.1	AsuCTL15	Lectin_C	1-17
LOC134211463	XP_062544327.1	AsuCTL16	Lectin_C	1-17
LOC134211795	XP_062545010.1	AsuCTL17	Lectin_C	1-21
LOC134212279	XP_062545968.1	AsuCTL18	Lectin_C	1-19
LOC134213292	XP_062548210.1	AsuCTL19	Lectin_C	1-20
LOC134213938	XP_062549379.1	AsuCTL20	Lectin_C	1-21
LOC134214224	XP_062549612.1	AsuCTL21	Lectin_C	1-18
LOC134214539	XP_062549882.1	AsuCTL22	Lectin_C	1-23
LOC134214616	XP_062549959.1	AsuCTL23	Lectin_C	1-17
LOC134215196	XP_062550411.1	AsuCTL24	Lectin_C	1-18
LOC134215620	XP_062550755.1	AsuCTL25	Lectin_C	1-17
LOC134216283	XP_062551199.1	AsuCTL26	Lectin_C	1-27
LOC134216304	XP_062551210.1	AsuCTL27	Lectin_C	1-23
LOC134216395	XP_062551279.1	AsuCTL28	Lectin_C	1-18
LOC134219509	XP_062554236.1	AsuCTL29	Lectin_C	1-19
LOC134219511	XP_062554237.1	AsuCTL30	Lectin_C	1-19
LOC134219522	XP_062554251.1	AsuCTL31	Lectin_C	1-19
LOC134223726	XP_062558898.1	AsuCTL32	Lectin_C	1-19
LOC134223728	XP_062558900.1	AsuCTL33	Lectin_C	1-26
LOC134223729	XP_062558901.1	AsuCTL34	Lectin_C	1-17
LOC134224055	XP_062559278.1	AsuCTL35	Lectin_C	1-20
LOC134224056	XP_062559279.1	AsuCTL36	Lectin_C	1-26
LOC134224058	XP_062559280.1	AsuCTL37	Lectin_C	1-26
LOC134224081	XP_062559297.1	AsuCTL38	Lectin_C	1-22
LOC134224082	XP_062559298.1	AsuCTL39	Lectin_C	1-20
LOC134224084	XP_062559301.1	AsuCTL40	Lectin_C	1-21
LOC134224085	XP_062559303.1	AsuCTL41	Lectin_C	1-32
LOC134224086	XP_062559304.1	AsuCTL42	Lectin_C	1-19
LOC134227016	XP_062564183.1	AsuCTL43	Lectin_C	1-17
LOC134227561	XP_062565129.1	AsuCTL44	Lectin_C	1-40
LOC134213707	XP_062548986.1	AsuDefensin1	Defensin_2	1-21
LOC134221386	XP_062556561.1	AsuDefensin2	Defensin_2	N
LOC134223363	XP_062558489.1	AsuDefensin3	Defensin_2	1-21
LOC134223365	XP_062558490.1	AsuDefensin4	Defensin_2	1-21
LOC134223366	XP_062558491.1	AsuDefensin5	Defensin_2	1-21
LOC134223369	XP_062558492.1	AsuDefensin6	Defensin_2	1-21
LOC134205454	XP_062536692.1	AsuDicer1	Dicer_platform/RNase_III	N
LOC134226546	XP_062563376.1	AsuDicer2	DEAD/Dicer_platform/RNase_III	N
LOC134207027	XP_062538751.1	AsuDicer3	DEAD	N
LOC134223480	XP_062558609.1	AsuDicer4	DEAD	N
LOC134211641	XP_062544708.1	AsuDomeless	fn3	1-21
LOC134207749	XP_062539596.1	AsuDorsal1	RHD_DNA_bind/RHD_dimer	N
LOC134213866	XP_062549273.1	AsuDorsal1	RHD_DNA_bind/RHD_dimer	N
LOC134216396	XP_062551280.1	AsuDorsal1	RHD_DNA_bind/RHD_dimer	N
LOC134217600	XP_062552360.1	AsuDraper	Laminin_EGF	1-27
LOC134225086	XP_062560858.1	AsuDredd	Peptidase_C14	N
LOC134213012	XP_062547442.1	AsuDrosha	RNase_III	N
LOC134204896	XP_062535676.1	AsuFADD1	Death domain	N
LOC134215673	XP_062550792.1	AsuFADD2	Death domain	N
LOC134205875	XP_062537521.1	AsuFos1	bZIP_Maf	N
LOC134207886	XP_062539874.1	AsuFos2	bZIP_Maf	N
LOC134208034	XP_062540119.1	AsuFREP1	Fibrinogen_C	1-25
LOC134208381	XP_062540349.1	AsuFREP2	Fibrinogen_C	1-17
LOC134208671	XP_062540434.1	AsuFREP3	Fibrinogen_C	1-26
LOC134208737	XP_062540634.1	AsuFREP4	Fibrinogen_C	1-23
LOC134210370	XP_062542408.1	AsuFREP5	Fibrinogen_C	1-24
LOC134211093	XP_062543689.1	AsuFREP6	Fibrinogen_C	1-36
LOC134211746	XP_062544905.1	AsuFREP7	Fibrinogen_C	1-25
LOC134212046	XP_062545535.1	AsuFREP8	Fibrinogen_C	1-23
LOC134212514	XP_062546456.1	AsuFREP9	Fibrinogen_C	1-18
LOC134212590	XP_062546566.1	AsuFREP10	Fibrinogen_C	1-26
LOC134212833	XP_062547035.1	AsuFREP11	Fibrinogen_C	1-23
LOC134213595	XP_062548786.1	AsuFREP12	Fibrinogen_C	N
LOC134214044	XP_062549473.1	AsuFREP13	Fibrinogen_C	1-19
LOC134215229	XP_062550435.1	AsuFREP14	Fibrinogen_C	1-23
LOC134215232	XP_062550437.1	AsuFREP15	Fibrinogen_C	1-28
LOC134215233	XP_062550438.1	AsuFREP16	Fibrinogen_C	1-20
LOC134215234	XP_062550439.1	AsuFREP17	Fibrinogen_C	1-24
LOC134215616	XP_062550747.1	AsuFREP18	Fibrinogen_C	1-18
LOC134216223	XP_062551152.1	AsuFREP19	Fibrinogen_C	1-20
LOC134216224	XP_062551155.1	AsuFREP20	Fibrinogen_C	1-20
LOC134216575	XP_062551422.1	AsuFREP21	Fibrinogen_C	1-19
LOC134217406	XP_062552132.1	AsuFREP22	Fibrinogen_C	1-24
LOC134217573	XP_062552339.1	AsuFREP23	Fibrinogen_C	1-30
LOC134218004	XP_062552867.1	AsuFREP24	Fibrinogen_C	1-18
LOC134219241	XP_062553930.1	AsuFREP25	Fibrinogen_C	1-26
LOC134219666	XP_062554455.1	AsuFREP26	Fibrinogen_C	1-26
LOC134220131	XP_062555109.1	AsuFREP27	Fibrinogen_C	1-16
LOC134220813	XP_062555899.1	AsuFREP28	Fibrinogen_C	1-17
LOC134221104	XP_062556278.1	AsuFREP29	Fibrinogen_C	1-21
LOC134223893	XP_062559102.1	AsuFREP30	Fibrinogen_C	1-14
LOC134223894	XP_062559103.1	AsuFREP31	Fibrinogen_C	1-22
LOC134223895	XP_062559104.1	AsuFREP32	Fibrinogen_C	1-27
LOC134223896	XP_062559107.1	AsuFREP33	Fibrinogen_C	1-20
LOC134223897	XP_062559108.1	AsuFREP34	Fibrinogen_C	1-22
LOC134226192	XP_062562788.1	AsuFREP35	Fibrinogen_C	1-41
LOC134227445	XP_062564923.1	AsuFREP36	Fibrinogen_C	1-26
LOC134227658	XP_062565292.1	AsuFREP37	Fibrinogen_C	1-25
LOC134205416	XP_062536629.1	AsuGalectin1	Gal-bind_lectin	N
LOC134210944	XP_062543377.1	AsuGalectin2	Gal-bind_lectin	N
LOC134216180	XP_062551121.1	AsuGalectin3	Gal-bind_lectin	N
LOC134219721	XP_062554543.1	AsuGalectin4	Gal-bind_lectin	N
LOC134221008	XP_062556162.1	AsuGalectin5	Gal-bind_lectin	N
LOC134221009	XP_062556164.1	AsuGalectin6	Gal-bind_lectin	N
LOC134223385	XP_062558510.1	AsuGalectin7	Gal-bind_lectin	N
LOC134224937	XP_062560572.1	AsuGalectin8	Gal-bind_lectin	N
LOC134225472	XP_062561554.1	AsuGalectin9	Gal-bind_lectin	N
LOC134226220	XP_062562822.1	AsuGalectin10	Gal-bind_lectin	N
LOC134202294	XP_062533308.1	AsuGNBP1	Glyco_hydro_16	1-20
LOC134205963	XP_062537645.1	AsuGNBP2	Glyco_hydro_16	1-27
LOC134214812	XP_062550097.1	AsuGNBP3	Glyco_hydro_16	N
LOC134220784	XP_062555870.1	AsuGNBP4	Glyco_hydro_16	1-20
LOC134226215	XP_062562816.1	AsuGNBP5	Glyco_hydro_16	1-16
LOC134226691	XP_062563617.1	AsuGNBP6	Glyco_hydro_16	1-22
LOC134227345	XP_062564739.1	AsuGNBP7	Glyco_hydro_16	1-22
LOC134211508	XP_062544391.1	AsuHem	Nckap1	N
LOC134205467	XP_062536712.1	AsuHemipterous1	Pkinase	N
LOC134222966	XP_062558091.1	AsuHemipterous2	Pkinase	N
LOC134225620	XP_062561813.1	AsuHemipterous3	Pkinase	N
LOC134212995	XP_062547406.1	AsuHopscotch1	Jak1_Phl/PK_Tyr_Ser-Thr	N
LOC134218440	XP_062553414.1	AsuHopscotch2	Jak1_Phl/PK_Tyr_Ser-Thr	N
LOC134202467	XP_062533438.1	AsuIAP1	BIR	N
LOC134203045	XP_062534012.1	AsuIAP2	BIR	N
LOC134203739	XP_062534581.1	AsuIAP3	BIR	N
LOC134212333	XP_062546077.1	AsuIAP4	BIR	N
LOC134217555	XP_062552317.1	AsuIAP5	BIR	N
LOC134224003	XP_062559228.1	AsuIAP6	BIR	N
LOC134212944	XP_062547306.1	AsuIkk	Pkinase/TBK1_CCD1	N
LOC134211498	XP_062544379.1	AsuIMD	Death	N
LOC134213685	XP_062548941.1	AsuJNK	Jnk-SapK_ap_N/JIP_LZII	N
LOC134211617	XP_062544664.1	AsuJun	Jun	N
LOC134202536	XP_062533525.1	AsuLysozyme1	Lys	1-25
LOC134202540	XP_062533530.1	AsuLysozyme2	Lys	1-21
LOC134203090	XP_062534050.1	AsuLysozyme3	Lys	1-26
LOC134203097	XP_062534056.1	AsuLysozyme4	Lys	1-24
LOC134203380	XP_062534237.1	AsuLysozyme5	Lys	1-21
LOC134203387	XP_062534242.1	AsuLysozyme6	Lys	1-25
LOC134214229	XP_062549616.1	AsuLysozyme7	Lys	1-25
LOC134214231	XP_062549620.1	AsuLysozyme8	Lys	1-21
LOC134215765	XP_062550871.1	AsuLysozyme9	Lys	1-21
LOC134217636	XP_062552424.1	AsuLysozyme10	Lys	1-32
LOC134223248	XP_062558375.1	AsuLysozyme11	Lys	1-22
LOC134205924	XP_062537614.1	AsuML1	E1_DerP2_DerF2	1-16
LOC134205926	XP_062537616.1	AsuML2	E1_DerP2_DerF3	1-17
LOC134208011	XP_062540097.1	AsuML3	E1_DerP2_DerF4	1-67
LOC134208012	XP_062540098.1	AsuML4	E1_DerP2_DerF5	1-16
LOC134208013	XP_062540099.1	AsuML5	E1_DerP2_DerF6	1-17
LOC134208014	XP_062540100.1	AsuML6	E1_DerP2_DerF7	1-17
LOC134208015	XP_062540101.1	AsuML7	E1_DerP2_DerF8	1-17
LOC134208016	XP_062540102.1	AsuML8	E1_DerP2_DerF9	1-17
LOC134208018	XP_062540103.1	AsuML9	E1_DerP2_DerF10	1-18
LOC134208020	XP_062540104.1	AsuML10	E1_DerP2_DerF11	1-19
LOC134215057	XP_062550297.1	AsuML11	E1_DerP2_DerF12	1-17
LOC134215060	XP_062550298.1	AsuML12	E1_DerP2_DerF13	1-17
LOC134216570	XP_062551418.1	AsuML13	E1_DerP2_DerF14	1-16
LOC134216571	XP_062551419.1	AsuML14	E1_DerP2_DerF15	1-17
LOC134217414	XP_062552139.1	AsuML15	E1_DerP2_DerF16	1-19
LOC134219076	XP_062553734.1	AsuML16	E1_DerP2_DerF17	1-16
LOC134219349	XP_062554052.1	AsuML17	E1_DerP2_DerF18	1-16
LOC134219351	XP_062554053.1	AsuML18	E1_DerP2_DerF19	1-16
LOC134223442	XP_062558571.1	AsuML19	E1_DerP2_DerF20	1-17
LOC134226138	XP_062562711.1	AsuML20	E1_DerP2_DerF21	1-20
LOC134226493	XP_062563288.1	AsuML21	E1_DerP2_DerF22	1-25
LOC134227229	XP_062564566.1	AsuML22	E1_DerP2_DerF23	1-16
LOC134227398	XP_062564809.1	AsuML23	E1_DerP2_DerF24	1-19
LOC134215893	XP_062550965.1	AsuMyD88	Death/TIR_2	N
LOC134209109	XP_062541072.1	AsuNimrod1	EMI	1-22
LOC134217887	XP_062552702.1	AsuNimrod2	EMI	1-52
LOC134210338	XP_062542372.1	AsuNimrod3	EGF-like_dom	1-20
LOC134213540	XP_062548662.1	AsuNimrod4	EGF-like_dom	1-23
LOC134226317	XP_062563005.1	AsuPasha	dsrm	N
LOC134213201	XP_062547902.1	AsuPelle	Death/PK_Tyr_Ser-Thr	N
LOC134205170	XP_062536150.1	AsuPellino	Pellino_FHA/Pellino_RING	N
LOC134205410	XP_062536625.1	AsuPGRP1	Amidase_2	N
LOC134208670	XP_062540435.1	AsuPGRP2	Amidase_2	1-20
LOC134208674	XP_062540450.1	AsuPGRP3	Amidase_2	1-21
LOC134210611	XP_062542733.1	AsuPGRP4	Amidase_2	1-21
LOC134210634	XP_062542770.1	AsuPGRP5	Amidase_2	1-21
LOC134211063	XP_062543617.1	AsuPGRP6	Amidase_2	N
LOC134211064	XP_062543622.1	AsuPGRP7	Amidase_2	N
LOC134211070	XP_062543633.1	AsuPGRP8	Amidase_2	N
LOC134211205	XP_062543870.1	AsuPGRP9	Amidase_2	N
LOC134219798	XP_062554648.1	AsuPGRP10	Amidase_2	N
LOC134211848	XP_062545144.1	AsuPIAS	PINIT	N
LOC134209489	XP_062541455.1	AsuPPO4	Hemocyanin_N/Hemocyanin_M/Hemocyanin_C	N
LOC134211140	XP_062543764.1	AsuPPO10	Hemocyanin_N/Hemocyanin_M/Hemocyanin_C	N
LOC134211486	XP_062544362.1	AsuPPO2	Hemocyanin_N/Hemocyanin_M/Hemocyanin_C	N
LOC134211487	XP_062544363.1	AsuPPO1	Hemocyanin_N/Hemocyanin_M/Hemocyanin_C	N
LOC134211488	XP_062544364.1	AsuPPO7	Hemocyanin_N/Hemocyanin_M/Hemocyanin_C	N
LOC134215173	XP_062550398.1	AsuPPO9	Hemocyanin_N/Hemocyanin_M/Hemocyanin_C	N
LOC134215447	XP_062550620.1	AsuPPO3	Hemocyanin_N/Hemocyanin_M/Hemocyanin_C	N
LOC134215736	XP_062550846.1	AsuPPO5	Hemocyanin_N/Hemocyanin_M/Hemocyanin_C	N
LOC134227904	XP_062565595.1	AsuPPO6	Hemocyanin_N/Hemocyanin_M/Hemocyanin_C	N
LOC134210548	XP_062542581.1	AsuRelish	RHD_DNA_bind/RHD_dimer/Ank_2	N
LOC134205814	XP_062537404.1	Asuserpin1	Serpin	1-24
LOC134209245	XP_062541213.1	Asuserpin2	Serpin	N
LOC134210850	XP_062543188.1	Asuserpin3	Serpin	1-25
LOC134211642	XP_062544709.1	Asuserpin4	Serpin	1-22
LOC134211652	XP_062544731.1	Asuserpin5	Serpin	1-49
LOC134212509	XP_062546437.1	Asuserpin6	Serpin	1-20
LOC134214034	XP_062549460.1	Asuserpin7	Serpin	1-17
LOC134214036	XP_062549461.1	Asuserpin8	Serpin	N
LOC134214037	XP_062549466.1	Asuserpin9	Serpin	1-19
LOC134214038	XP_062549467.1	Asuserpin10	Serpin	1-20
LOC134214039	XP_062549468.1	Asuserpin11	Serpin	1-19
LOC134215147	XP_062550380.1	Asuserpin12	Serpin	1-28
LOC134216653	XP_062551486.1	Asuserpin13	Serpin	1-25
LOC134217885	XP_062552700.1	Asuserpin14	Serpin	1-17
LOC134219231	XP_062553915.1	Asuserpin15	Serpin	1-23
LOC134221676	XP_062556847.1	Asuserpin16	Serpin	1-19
LOC134223875	XP_062559083.1	Asuserpin17	Serpin	1-19
LOC134225558	XP_062561723.1	Asuserpin18	Serpin	1-29
LOC134227193	XP_062564504.1	Asuserpin19	Serpin	1-21
LOC134227324	XP_062564695.1	Asuserpin20	Serpin	1-19
LOC134205249	XP_062536317.1	AsuSOCS1	SOCS_box	N
LOC134211751	XP_062544914.1	AsuSOCS2	SOCS_box	N
LOC134227355	XP_062564747.1	AsuSOCS3	SOCS_box	N
LOC134208382	XP_062540355.1	AsuSpätzle1	Spaetzle	N
LOC134208391	XP_062540365.1	AsuSpätzle2	Spaetzle	N
LOC134208405	XP_062540371.1	AsuSpätzle3	Spaetzle	1-34
LOC134212999	XP_062547414.1	AsuSpätzle4	Spaetzle	N
LOC134213900	XP_062549353.1	AsuSpätzle5	Spaetzle	N
LOC134215677	XP_062550795.1	AsuSpätzle6	Spaetzle	1-24
LOC134218538	XP_062553650.1	AsuSpätzle7	Spaetzle	1-24
LOC134227887	XP_062565567.1	AsuSpätzle8	Spaetzle	1-16
LOC134203452	XP_062534314.1	AsuSR1	CD36	N
LOC134205151	XP_062536110.1	AsuSR2	CD36	N
LOC134209638	XP_062541615.1	AsuSR3	CD36	N
LOC134211740	XP_062544893.1	AsuSR4	CD36	N
LOC134211747	XP_062544911.1	AsuSR5	CD36	N
LOC134211748	XP_062544913.1	AsuSR6	CD36	N
LOC134211763	XP_062544960.1	AsuSR7	CD36	N
LOC134212002	XP_062545446.1	AsuSR8	CD36	N
LOC134212464	XP_062546346.1	AsuSR9	CD36	N
LOC134217637	XP_062552425.1	AsuSR10	CD36	N
LOC134217659	XP_062552451.1	AsuSR11	CD36	N
LOC134219527	XP_062554255.1	AsuSR12	CD36	N
LOC134219534	XP_062554263.1	AsuSR13	CD36	N
LOC134225455	XP_062561522.1	AsuSR14	CD36	N
LOC134210207	XP_062542228.1	AsuSR15	SRCR	1-23
LOC134213187	XP_062547878.1	AsuSR16	SRCR	N
LOC134225409	XP_062561453.1	AsuSR17	SRCR	1-25
LOC134204401	XP_062535200.1	AsuSR18	Sushi/MAM/Somatomedin_B	1-26
LOC134224297	XP_062559615.1	AsuSR19	Sushi/MAM/Somatomedin_B	1-23
LOC134224298	XP_062559616.1	AsuSR20	Sushi/MAM/Somatomedin_B	1-26
LOC134210895	XP_062543305.1	AsuSR21	SRCR_2	N
LOC134220208	XP_062555179.1	AsuSR22	SRCR_2	N
LOC134207693	XP_062539471.1	AsuSTAT	STAT_int/STAT_alpha/STAT_bind/STAT_linker/SH2	N
LOC134225692	XP_062561962.1	AsuTab2	TAB2/3_CUE	N
LOC134205550	XP_062536859.1	AsuTAK	Pkinase_Tyr	N
LOC134212538	XP_062546484.1	AsuTEP1	MG2/MG3/A2M_BRD/A2M/TED_complement/A2M_recep	1-23
LOC134212539	XP_062546485.1	AsuTEP2	MG2/MG3/A2M_BRD/A2M/TED_complement/A2M_recep	1-21
LOC134213142	XP_062547768.1	AsuTEP3	MG2/A2M_BRD/A2M/TED_complement/A2M_recep	1-26
LOC134212914	XP_062547229.1	AsuTEP4	MG2/MG3/MG4/A2M_BRD/A2M/TED_complement/A2M_recep	1-42
LOC134213002	XP_062547421.1	AsuTEP5	MG2/MG3/MG4/A2M_BRD/A2M/TED_complement/A2M_recep	1-22
LOC134220059	XP_062554994.1	AsuTEP6	MG2/MG3/MG4/A2M_BRD/A2M/TED_complement/A2M_recep	1-17
LOC134224765	XP_062560310.1	AsuTEP7	MG2/MG3/MG4/A2M_BRD/A2M/TED_complement/A2M_recep	1-17
LOC134202764	XP_062533738.1	AsuToll1	TIR/LRR_8	1-18
LOC134203924	XP_062534743.1	AsuToll2	TIR/LRR_8	1-18
LOC134207633	XP_062539360.1	AsuToll3	TIR/LRR_8	1-19
LOC134207636	XP_062539371.1	AsuToll4	TIR/LRR_8	1-25
LOC134207640	XP_062539376.1	AsuToll5	TIR/LRR_8	1-20
LOC134215328	XP_062550527.1	AsuToll6	TIR/LRR_8	1-22
LOC134216042	XP_062551075.1	AsuToll7	TIR/LRR_8	1-18
LOC134220603	XP_062555691.1	AsuToll8	TIR/LRR_8	1-22
LOC134223874	XP_062559082.1	AsuToll9	TIR/LRR_8	1-23
LOC134223929	XP_062559138.1	AsuToll10	TIR/LRR_8	N
LOC134225047	XP_062560789.1	AsuToll11	TIR/LRR_8	N
LOC134227200	XP_062564525.1	AsuToll12	TIR/LRR_8	1-20
LOC134227213	XP_062564545.1	AsuToll13	TIR/LRR_8	N
LOC134227384	XP_062564785.1	AsuToll14	TIR/LRR_8	1-37
LOC134212049	XP_062545534.1	AsuTRAF	zf-TRAF/TRAF-mep_MATH	N
LOC134205094	XP_062535992.1	AsuTube	Death_2	N
a: Domain name identified from pfam database. b: Signal peptides predicated from SignalP 6.0 server.

## Sheet: Table S7
Table S7. Number of innate immune genes in Ar. subalbatus and other species.
Gene family	Drosophila melanogaster	Anopheles gambiae	Aedes aegypti	Bombyx mori	Apis melifera	Tribolium castaneum	Armigeres subalbatus
Recognition
PGRP	13	7	8	12	4	7	10
βGRP/GNBP	3	7	2	4	2	3	7
Galectin	5	8	12	4	2	3	10
C-type lectin	35	25	40	21	10	16	44
FREP	14	61	34	3	2	7	37
TEP	6	15	8	3	3	4	7
SCR	21	17	19	19	16	21	22
Nimrod	10	1	1	1	2	2	4
Draper	1	1	1	1	1	1	1
Modulation
CLIP serine protease	37	41	79	15	18	48	41
serpin	30	17	23	13	5	31	20
Signalling
Toll pathway
Spätzle	6	6	9	3	2	6	8
Toll	9	10	15	14	5	9	14
MD2-like	11	0	11	0	0	8	23
MyD88	1	1	1	1	1	1	1
Pellino	1	1	1	1	1	1	1
Tube	1	1	1	1	1	1	1
Pelle	1	1	1	1	1	1	1
TRAF	2	1	1	1	1	1	1
Cactin	0	0	1	0	0	1	1
Cactus	1	1	1	1	2	1	2
Dif/Dorsal	2	1	9	1	3	2	3
IMD pathway
IMD	1	1	1	1	1	1	1
Dredd	1	1	1	1	1	1	1
TAK1	1	1	1	1	1	1	1
FADD	1	1	1	1	1	1	2
Caspase	6	11	9	4	4	8	6
Caspar	1	0	0	0	0	1	1
Tab 2	1	1	1	1	1	1	1
IAP	1	1	5	1	1	4	6
Ikk	1	1	3	1	1	2	1
Relish	1	1	1	1	2	2	1
JNK pathway
Hem	1	1	1	1	1	1	1
JNK	1	1	1	1	1	0	1
Fos	1	1	1	1	1	1	2
Jun	1	1	1	1	1	1	1
JAK-STAT pathway
Upd	3	0	0	0	0	0	0
PIAS	1	1	1	1	1	0	1
SOCS	1	1	1	1	1	0	3
Domeless	1	1	1	1	1	1	1
Hopscotch	1	1	1	0	1	1	2
STAT	1	2	1	1	1	1	1
RNAi pathway
Drosha	1	1	1	1	1	1	1
Pasha	1	1	1	1	1	1	1
Dicer	2	2	2	2	1	2	4
Ago	4	5	5	4	4	7	4
Effectors
PPO	3	9	10	2	1	3	9
Lysozyme	8	4	6	1	0	4	11
Cecropin	4	4	6	13	0	3	0
Defensin	1	4	4	1	2	4	6
Coleoptericin	1	0	0	0	0	2	0
Hemipterous	1	0	1	0	0	1	3
Attacin	4	1	3	2	0	3	1

## Sheet: Table S8
Table S8. Taxonomic Distribution and Characteristic Features of 530 Endogenous Viral Elements (EVEs) Across Ten Virus Families
Family	Taxonomy	Genome	Host range
Metaviridae	Realm Riboviria, kingdom Pararnavirae, phylum Artverviricota, class Revtraviricetes, order Ortervirales, family Metaviridae; the two genera Errantivirus and Metavirus include 31 species	Two identical copies of linear single-stranded, positive-sense RNA	Fungi, plants and animals
Chuviridae	Realm Riboviria, kingdom Orthornavirae, phylum Negarnaviricota, class Monjiviricetes, order Jingchuvirales; the family includes 16 genera and 43 species for 44 viruses	9.1–12.2 kb of nonsegmented linear, nonsegmented circular, bisegmented linear or bisegmented circular negative-sense RNA	Araneaen and ixodidan arachnids (spiders and ticks); barnacles; decapod crustaceans (crabs and shrimp); blattodean (cockroach), coleopteran (glow-worm), dermapteran (earwig), dipteran (louse fly, mosquito), hemipteran (stink bug, water bug, whitefly), hymenopteran (wasp), odonatan (damselfly/dragonfly), and polyneopteran (termite) insects; atheriniform and syngnathiform fish; and squamate reptile…
Phasmaviridae	Realm Riboviria, kingdom Orthornavirae, phylum Negarnaviricota, class Bunyaviricetes, order Elliovirales: the family includes 7 genera and 29 species	Three negative-sense RNA molecules (segments): S: 1.3–2.9 kb; M: 2.0–6.6 kb; and L: 6.3–7.7 kb	Insects
Phenuiviridae	Realm Riboviria, kingdom Orthornavirae, phylum Negarnaviricota, class Bunyaviricetes, order Hareavirales: 23 genera and 159 species	8.1–25.1 kb in total, comprising 2–8 segments of negative-sense or ambisense RNA, of 0.8–9.8 kb	Vertebrates, including mammals and birds, invertebrates, plants, and fungi
Totiviridae	Realm: Riboviria	double-stranded RNA	These viruses are associated with latent infections of their fungal or protozoan hosts.Giardia lamblia, leishmania, trichomonas vaginalis, and fungi serve as natural hosts. The name of the group derives from Latin toti which means undivided or whole.
	Kingdom: Orthornavirae
	Phylum: Duplornaviricota
	Class: Chrymotiviricetes
	Order: Ghabrivirales
	Family: Totiviridae. There are 28 species in this family, assigned to 5 genera
Rhabdoviridae	Realm Riboviria, kingdom Orthornavirae, phylum Negarnaviricota, subphylum Haploviricotina, class Monjiviricetes, order Mononegavirales; the family Rhabdoviridae includes 56 genera that are assigned to four subfamilies (Alpharhabdovirinae, Betarhabdovirinae, Deltarhabdovirinae, Gammarhabdovirinae) and one additional unassigned genus, together including 434 species. There are at least 300 related, …	Negative-sense, single-stranded RNA of 10.8–16.1 kb (unsegmented or bi-segmented)	Vertebrates, invertebrates and plants; many vertebrate and plant rhabdoviruses are arthropod-borne
Parvoviridae	2 subfamilies, Parvovirinae and Densovirinae; 13 genera, >75 species	Linear, single stranded DNA of 4–6 kb with short terminal hairpins	Parvovirinae: vertebrates, currently mammals, birds, reptiles. Densovirinae: invertebrates, currently insects, crustacea, echinoderms
Partitiviridae	Realm Riboviria, kingdom Orthornavirae, phylum Pisuviricota, class Duplopiviricetes, order Durnavirales; 5 genera including 45 species	3–4.8 kbp of bisegmented dsRNA	Plants, fungi, protozoa
Xinmoviridae	Realm Riboviria, kingdom Orthornavirae, phylum Negarnaviricota, class Monjiviricetes, order Mononegavirales: 12 genera and 14 species	9–14 kb of negative-sense RNA	Arthropoda
Iflaviridae	Realm Riboviria, kingdom Orthornavirae, phylum Pisuviricota, class Pisoniviricetes, order Picornavirales; 16 species in the single genus Iflavirus	9–11 kb of positive-sense, non-segmented RNA	Arthropoda
